# Supplementary material for: Biomarker identification for Alzheimer’s disease through integration of comprehensive Mendelian randomization and proteomics data
Source: J Transl Med. 2025 Mar 6;23:278. doi: 10.1186/s12967-025-06317-5 (PMC11884171; doi:10.1186/s12967-025-06317-5)
Supplement: Supplementary file 1 — Supplementary Material 1 [file 12967_2025_6317_MOESM1_ESM.xlsx]

## Sheet: Contents
Overview of the Supplementary Tables
Table	Title
Table S1	The details of all datasets used in the study.
Table S2	List of significant (q < 0.05) MR associations in discovery stage.
Table S3	Reverse MR analysis results of AD on significant plasma proteins in discovery stage.
Table S4	List of validated (P < 2.08×10-3 ) MR associations in replication stage.
Table S5	Colocalization results of 7 valiated plasma proteins with AD (PP.H4 > 80%).
Table S6	Previously-reported genome-wide significant association of SNPs as genetic instruments of three putative plasma proteins.
Table S7	List of significant (P < 7.14×10-3 ) MR associations at transcriptomic level .
Table S8	Colocalization results of 7 validated protein-coding genes with AD.
Table S9	MR analysis results of replication in African ancestry.
Table S10	Summary of all analysis results for 7 validated plasma proteins.

## Sheet: Table S1
Table S1. The details of all datasets used in the study.
Dataset	Tissue	Sample Size	Num_cases	Num_controls	Ancestry	Consortium	PMID	Citation	Web Link
cis-pQTL	Plasma	34557	NA	NA	European	UKB-PPP	37794186	Sun et al. 2023	https://www.synapse.org/Synapse:syn51364943/wiki/622119
cis-pQTL	Plasma	931	NA	NA	African	UKB-PPP	37794186	Sun et al. 2023	https://www.synapse.org/Synapse:syn51364943/wiki/622119
Alzheimer's Disease	NA	487511	39,106 clinically diagnosed cases, 46,828 proxy cases	401577	European	NA	35379992	Bellenguez et al. 2022	https://www.ebi.ac.uk/gwas/studies/GCST90027158
Alzheimer's Disease	NA	453733	16902	436831	European	FinnGen_R11	36829046	Kurki et al. 2023	https://www.finngen.fi/en
Alzheimer's Disease	NA	8006	2784	5222	African	NA	33074286	Kunkle et al. 2021	https://www.niagads.org/datasets/ng00100
cis-eQTL	blood	31684	NA	NA	European (majority)	eQTLGen	34475573	Võsa et al. 2021	https://eqtlgen.org/cis-eqtls.html
cis-eQTL	brain_cortex	2683	NA	NA	European	MetaBrain	36823318	de Klein et al. 2023	https://www.metabrain.nl/cis-eqtls.html
	brain_basal ganglia	208	NA	NA	European
	brain_hippocampus	168	NA	NA	European
	brain_cerebellum	492	NA	NA	European
	brain_spinal cord	108	NA	NA	European
1. Sun BB, Chiou J, Traylor M, Benner C, Hsu YH, Richardson TG, et al. Plasma proteomic associations with genetics and health in the UK Biobank. Nature. 2023 Oct;622(7982):329–38.
2. Bellenguez C, Küçükali F, Jansen IE, Kleineidam L, Moreno-Grau S, Amin N, et al. New insights into the genetic etiology of Alzheimer’s disease and related dementias. Nat Genet. 2022 Apr;54(4):412–36.
3. Kurki MI, Karjalainen J, Palta P, Sipilä TP, Kristiansson K, Donner KM, et al. FinnGen provides genetic insights from a well-phenotyped isolated population. Nature. 2023 Jan;613(7944):508–18.
4. Kunkle BW, Schmidt M, Klein HU, Naj AC, Hamilton-Nelson KL, Larson EB, et al. Novel Alzheimer Disease Risk Loci and Pathways in African American Individuals Using the African Genome Resources Panel: A Meta-analysis. JAMA Neurology. 2021 Jan 1;78(1):102–13.
5. Võsa U, Claringbould A, Westra HJ, Bonder MJ, Deelen P, Zeng B, et al. Large-scale cis- and trans-eQTL analyses identify thousands of genetic loci and polygenic scores that regulate blood gene expression. Nat Genet. 2021 Sep;53(9):1300–10.
6. de Klein N, Tsai EA, Vochteloo M, Baird D, Huang Y, Chen CY, et al. Brain expression quantitative trait locus and network analyses reveal downstream effects and putative drivers for brain-related diseases. Nat Genet. 2023;55(3):377–88.

## Sheet: Table S2
Table S2. List of significant (q < 0.05) MR associations in discovery stage.
Exposure		Outcome		Primary MR analyses				FDR (q < 0.05)	Sensitivity analyses
Protein	UniProt_ID		SNP	Method	Nsnp	OR(95%CI)	Pval		Q_pval (P > 0.05)	Steiger_direction	Steiger_pval	Egger_intercept_pval (P > 0.05)	MR.PRESSO.Global.Test.Pvalue (P > 0.05)
APOE	P02649	AD	rs139326841	Inverse variance weighted	5	0.57(0.53-0.62)	7.10196e-39	1.27977e-35	0.00938923	TRUE	3.86231e-151	0.650072	0.23
			rs139995984	MR Egger	5	0.51(0.31-0.82)	0.0701834	/	0.01	/	/	/	/
			rs56170641	Weighted median	5	0.58(0.55-0.61)	1.37951e-74	/	/	/	/	/	/
			rs62117206
			rs8106813
CD2AP	Q9Y5K6	AD	rs13212790	Inverse variance weighted	2	1.23(1.17-1.31)	1.0441e-12	9.40733e-10	0.532326	TRUE	1.58092e-263	NA	NA
			rs55716297
GRN	P28799	AD	rs5848	Wald ratio	1	0.77(0.72-0.83)	2.19123e-12	1.3162e-09	NA	TRUE	1.81872e-192	NA	NA
PRSS8	Q16651	AD	rs889555	Wald ratio	1	0.62(0.53-0.72)	1.068e-09	4.81135e-07	NA	TRUE	7.04577e-37	NA	NA
PILRB	Q9UKJ0	AD	rs10281471	Inverse variance weighted	6	1.08(1.05-0.11)	9.75945e-09	3.51731e-06	0.463225	TRUE	0	0.378553	0.507
			rs117009535	MR Egger	6	1.03(1.00-1.11)	0.112454	/	0.46	/	/	/	/
			rs13236076	Weighted median	6	1.08(1.04-1.11)	1.06219e-05	/	/	/	/	/	/
			rs145717836
			rs2720393
			rs77484847
EPHX2	P34913	AD	rs4149252	Wald ratio	1	1.57(1.33-1.85)	5.89298e-08	1.76986e-05	NA	TRUE	2.06289e-26	NA	NA
CDSN	Q15517	AD	rs1264457	Inverse variance weighted	2	1.10(1.06-1.14)	3.52695e-07	9.07937e-05	0.596315	FALSE	0.189871	NA	NA
			rs4711253
LRRC37A2	A6NM11	AD	rs142309757	Inverse variance weighted	8	0.96(0.94-0.97)	7.23583e-07	0.000162987	0.244576	TRUE	0	0.566598	0.357
			rs147691494	MR Egger	8	0.94(0.90-0.99)	0.0684675	/	0.2	/	/	/	/
			rs1635301	Weighted median	8	0.96(0.94-0.97)	5.49377e-07	/	/	/	/	/	/
			rs185129555
			rs188075497
			rs241043
			rs534603189
			rs55938136
BLNK	Q8WV28	AD	rs55769428	Wald ratio	1	2.06(1.54-2.74)	8.55004e-07	0.000171191	NA	TRUE	2.82057e-09	NA	NA
CEACAM19	Q7Z692	AD	rs62119322	Wald ratio	1	0.80(0.73-0.88)	6.24168e-06	0.00112475	NA	TRUE	2.66039e-152	NA	NA
ARHGAP45	Q92619	AD	rs34593562	Wald ratio	1	0.58(0.46-0.74)	1.03805e-05	0.00170052	NA	TRUE	1.05086e-15	NA	NA
LILRB2	Q8N423	AD	rs117421142	Inverse variance weighted	5	0.95(0.93-0.97)	1.13699e-05	0.00170739	0.849492	TRUE	1.76764e-42	0.700268	0.73
			rs1761463	MR Egger	5	0.94(0.89-0.99)	0.110948	/	0.755447	/	/	/	/
			rs36618	Weighted median	5	0.95(0.93-0.97)	8.29778e-06	/	/	/	/	/	/
			rs3855678
			rs71365450
CBLIF	P27352	AD	rs113185777	Wald ratio	1	0.60(0.47-0.76)	3.3079e-05	0.00458526	NA	TRUE	1.62924e-16	NA	NA
ACE	P12821	AD	rs145898451	Inverse variance weighted	5	0.85(0.79-0.92)	4.09276e-05	0.00526797	0.0141652	TRUE	1.66943e-65	0.0427586	0.352
			rs6504163	MR Egger	5	0.74(0.67-0.81)	0.00811682	/	0.81	/	/	/	/
			rs67817520	Weighted median	5	0.84(0.80-0.87)	4.01497e-15	/	/	/	/	/	/
			rs75168245
			rs9890187
ACHE	P22303	AD	rs314368	Inverse variance weighted	2	0.90(0.86-0.95)	5.67569e-05	0.0068184	0.740891	TRUE	1.25824e-25	NA	NA
			rs79570624
SERPINF2	P08697	AD	rs11078597	Wald ratio	1	0.82(0.75-0.91)	0.000139235	0.0156813	NA	TRUE	1.90657e-92	NA	NA
CTF1	Q16619	AD	rs11150601	Wald ratio	1	1.82(1.33-2.48)	0.000159066	0.015933	NA	TRUE	2.149e-08	NA	NA
ACAA1	P09110	AD	rs156265	Inverse variance weighted	2	1.30(1.14-1.50)	0.000167995	0.015933	0.930806	TRUE	4.95957e-42	NA	NA
			rs76649293
ST13	P50502	AD	rs1005402	Wald ratio	1	1.76(1.31-2.36)	0.000166261	0.015933	NA	TRUE	9.99292e-10	NA	NA
APP	P05067	AD	rs8131895	Wald ratio	1	0.64(0.51-0.81)	0.000207831	0.0187256	NA	TRUE	1.86265e-15	NA	NA
SERPINB1	P30740	AD	rs2293772	Inverse variance weighted	2	0.75(0.65-0.88)	0.00023137	0.0198537	0.30619	TRUE	1.57995e-39	NA	NA
			rs6925835
DHRS4L2	Q6PKH6	AD	rs146691898	Wald ratio	1	0.90(0.85-0.95)	0.00024918	0.0204101	NA	TRUE	3.61836e-267	NA	NA
GNAS	O95467	AD	rs6026450	Wald ratio	1	0.67(0.54-0.84)	0.000455096	0.0341701	NA	TRUE	1.10044e-17	NA	NA
MME	P08473	AD	rs79837905	Wald ratio	1	1.68(1.26-2.24)	0.000454333	0.0341701	NA	TRUE	7.35474e-12	NA	NA
DMP1	Q13316	AD	rs10021236	Wald ratio	1	1.74(1.27-2.37)	0.000528442	0.0380901	NA	TRUE	5.096e-09	NA	NA
TXNDC15	Q96J42	AD	rs1016344	Inverse variance weighted	5	1.05(1.02-1.08)	0.000583796	0.0404616	0.518546	TRUE	2.32031e-20	0.247658	0.567
			rs114483286	MR Egger	5	1.07(1.03-1.11)	0.0385879	/	0.76	/	/	/	/
			rs11960589	Weighted median	5	1.06(1.02-1.09)	0.00158632	/	/	/	/	/	/
			rs7718271
			rs78567060
PILRA	Q9UKJ1	AD	rs118107707	Inverse variance weighted	6	1.06(1.03-1.10)	0.000629017	0.041981	0.615831	TRUE	2.00378e-131	0.998307	0.724
			rs143258652	MR Egger	6	1.06(0.87-1.30)	0.58972	/	0.47	/	/	/	/
			rs148092638	Weighted median	6	1.06(1.02-1.10)	0.00591255	/	/	/	/	/	/
			rs221789
			rs76909436
			rs7792939
Note: 'NA' indicates the result is not avaliable due to limited genetic variants after harmonization; '/' indicates the analysis is not applicable; Results highlighted in grey indicate that they do not meet the criteria; Proteins in bold pass all analyses.

## Sheet: Table S3
Table S3. Reverse MR analysis results of AD on significant plasma proteins in discovery stage.
Outcome	Exposure	Primary MR analyses				Sensitivity analyses
		Method	Nsnp	OR(95%CI)	Pval	Q_pval (P > 0.05)	Steiger_direction	Steiger_pval	Egger_intercept_pval (P > 0.05)	MR.PRESSO.Global.Test.Pvalue (P > 0.05)
CD2AP	AD	Wald ratio	1	97.14(76.24-123.76)	3.80333e-300	NA	FALSE	5.00614e-166	NA	NA
GRN	AD	Wald ratio	1	0.02(0.02-0.03)	1.0651e-229	NA	FALSE	1.06219e-166	NA	NA
PILRB	AD	Wald ratio	1	2783876.22(2264897.77-3421773.35)	0	NA	FALSE	1.86084e-161	NA	NA
EPHX2	AD	Inverse variance weighted	2	1.52(1.34-1.73)	1.55568e-10	0.757426	FALSE	0.00992125	NA	NA
CEACAM19	AD	Inverse variance weighted	7	0.93(0.84-1.04)	0.219407	5.56488e-05	TRUE	0.000444447	0.146448	NA
		MR Egger	7	1.10(0.89-1.36)	0.410602	1.1532e-07	/	/	/	/
		Weighted median	7	0.97(0.92-1.04)	0.427697	/	/	/	/	/
ARHGAP45	AD	Wald ratio	1	0.89(0.76-1.03)	0.110602	NA	TRUE	0.181166	NA	NA
CBLIF	AD	Wald ratio	1	0.89(0.75-1.04)	0.149715	NA	TRUE	0.229356	NA	NA
ACHE	AD	Wald ratio	1	0.28(0.23-0.35)	2.74223e-35	NA	FALSE	1.23938e-22	NA	NA
CTF1	AD	Wald ratio	1	1.02(0.79-1.33)	0.86285	NA	TRUE	0.111821	NA	NA
PILRA	AD	Wald ratio	1	422714.21(344529.36-518641.74)	0	NA	FALSE	1.84248e-161	NA	NA
Note: 'NA' indicates the result is not avaliable due to limited genetic variants after harmonization; '/' indicates the analysis is not applicable; Results highlighted in grey indicate that they do not meet the criteria.

## Sheet: Table S4
Table S4. List of validated (P < 2.08×10-3 ) MR associations in replication stage.
Exposure	Outcome		Primary MR analyses (P < 2.08×10-3 )				Sensitivity analyses
		SNP	Method	Nsnp	OR(95%CI)	Pval	Q_pval (P > 0.05)	Steiger_direction	Steiger_pval	Egger_intercept_pval (P > 0.05)	MR.PRESSO.Global.Test.Pvalue (P > 0.05)
CD2AP	AD	rs13212790	Inverse variance weighted	2	1.24(1.12-1.36)	1.00518e-05	0.66061	TRUE	5.41782e-272	NA	NA
		rs55716297
GRN	AD	rs5848	Wald ratio	1	0.67(0.60-0.74)	2.4317e-15	NA	TRUE	7.85652e-188	NA	NA
PRSS8	AD	rs889555	Wald ratio	1	0.77(0.61-0.95)	0.0176581	NA	TRUE	5.37785e-42	NA	NA
PILRB	AD	rs10281471	Inverse variance weighted	7	1.08(1.04-1.12)	3.52419e-05	0.645844	TRUE	0	0.317293	0.644
		rs117009535	MR Egger	7	1.04(0.97-1.12)	0.328739	0.700798	/	/	/	/
		rs13236076	Weighted median	7	1.07(1.02-1.12)	0.00305457	/	/	/	/	/
		rs144977632
		rs145717836
		rs2720393
		rs77484847
EPHX2	AD	rs4149252	Wald ratio	1	1.37(1.04-1.81)	0.0237486	NA	TRUE	5.44734e-30	NA	NA
LRRC37A2	AD	rs141461397	Inverse variance weighted	9	1.01(0.94-1.09)	0.814462	0.000335303	TRUE	0	0.0119545	NA
		rs142309757	MR Egger	9	0.86(0.77-0.95)	0.0250395	0.137997	/	/	/	/
		rs147691494	Weighted median	9	1.01(0.95-1.08)	0.782646	/	/	/	/	/
		rs1635301
		rs185129555
		rs188075497
		rs241043
		rs35359801
		rs534603189
BLNK	AD	rs55769428	Wald ratio	1	2.07(1.42-3.02)	0.000143483	NA	TRUE	6.68438e-10	NA	NA
CEACAM19	AD	rs62119322	Wald ratio	1	0.80(0.66-0.96)	0.0191933	NA	TRUE	1.05109e-157	NA	NA
ARHGAP45	AD	rs34593562	Wald ratio	1	0.83(0.59-1.16)	0.269113	NA	TRUE	1.12636e-18	NA	NA
LILRB2	AD	rs117421142	Inverse variance weighted	5	0.94(0.91-0.97)	0.000452911	0.197619	TRUE	2.04044e-41	0.334397	0.333
		rs1761463	MR Egger	5	0.98(0.91-1.05)	0.598914	0.242256	/	/	/	/
		rs36618	Weighted median	5	0.94(0.91-0.97)	0.000254251	/	/	/	/	/
		rs3855678
		rs71365450
CBLIF	AD	rs113185777	Wald ratio	1	0.75(0.50-1.12)	0.160227	NA	TRUE	4.96588e-19	NA	NA
ACHE	AD	rs314368	Inverse variance weighted	2	0.90(0.83-0.97)	0.00597608	0.384987	TRUE	1.01253e-26	NA	NA
		rs79570624
SERPINF2	AD	rs11078597	Wald ratio	1	0.76(0.66-0.88)	0.000287315	NA	TRUE	4.0435e-92	NA	NA
CTF1	AD	rs11150601	Wald ratio	1	1.78(1.12-2.84)	0.0145041	NA	TRUE	3.59434e-09	NA	NA
ACAA1	AD	rs156265	Inverse variance weighted	2	0.99(0.84-1.17)	0.920186	0.328119	TRUE	5.04201e-46	NA	NA
		rs76649293
ST13	AD	rs1005402	Wald ratio	1	1.53(0.97-2.40)	0.0651164	NA	TRUE	5.43413e-11	NA	NA
APP	AD	rs8131895	Wald ratio	1	0.68(0.48-0.96)	0.0301197	NA	TRUE	9.96832e-17	NA	NA
SERPINB1	AD	rs2293772	Inverse variance weighted	2	1.12(0.90-1.40)	0.31977	0.373991	TRUE	3.78838e-43	NA	NA
		rs6925835
DHRS4L2	AD	rs146691898	Inverse variance weighted	3	0.99(0.88-1.11)	0.824422	0.362856	TRUE	0	0.390194	NA
		rs1885806	MR Egger	3	1.16(0.90-1.50)	0.44851	0.940312	/	/	/	/
		rs189126740	Weighted median	3	0.99(0.88-1.12)	0.932928	/	/	/	/	/
GNAS	AD	rs6026450	Wald ratio	1	0.70(0.51-0.97)	0.02955	NA	TRUE	8.15843e-19	NA	NA
MME	AD	rs79837905	Wald ratio	1	1.20(0.76-1.88)	0.437544	NA	TRUE	5.62127e-14	NA	NA
DMP1	AD	rs10021236	Wald ratio	1	1.22(0.76-1.97)	0.413189	NA	TRUE	8.8997e-11	NA	NA
TXNDC15	AD	rs1016344	Inverse variance weighted	5	1.01(0.97-1.04)	0.677393	0.495068	TRUE	2.65177e-22	0.671717	0.488
		rs114483286	MR Egger	5	1.02(0.97-1.07)	0.580246	0.367932	/	/	/	/
		rs11960589	Weighted median	5	1.00(0.96-1.04)	0.88982	/	/	/	/	/
		rs7718271
		rs78567060
PILRA	AD	rs118107707	Inverse variance weighted	6	1.08(1.03-1.14)	0.00146021	0.545855	TRUE	7.2797e-131	0.928245	0.701
		rs143258652	MR Egger	6	1.10(0.81-1.50)	0.58428	0.403906	/	/	/	/
		rs148092638	Weighted median	6	1.07(1.02-1.13)	0.0111146	/	/	/	/	/
		rs221789
		rs76909436
		rs7792939
Note: 'NA' indicates the result is not avaliable due to limited genetic variants after harmonization; '/' indicates the analysis is not applicable; Results highlighted in grey indicate that they do not meet the criteria; Proteins in bold pass all analyses.

## Sheet: Table S5
Table S5. Colocalization results of 7 valiated plasma proteins with AD (PP.H4 > 80%).
Protein	Discovery Stage						Replication Stage
	Nsnp	PP.H0	PP.H1	PP.H2	PP.H3	PP.H4	Nsnp	PP.H0	PP.H1	PP.H2	PP.H3	PP.H4
BLNK	8938	0	0	0.0002	0.0393	0.9605	8165	0	0	0.0617	0.0593	0.8791
CD2AP	9152	0	0	0	0.0063	0.9937	8395	0	0	0.0253	0.3295	0.6452
GRN	7044	0	0	0	0	1	6639	0	0	0	0	1
LILRB2	10885	0	0	0.0015	0.9985	0	11162	0	0	0.274	0.7137	0.0123
PILRA	6787	0	0	0	0.0053	0.9947	6208	0	0	0.0002	0.0049	0.9949
PILRB	6698	0	0	0	0.0053	0.9947	6109	0	0	0.0002	0.0049	0.9949
SERPINF2	10799	0	0	0.0592	0.4753	0.4655	10097	0	0	0.1073	0.3155	0.5772
Note: Results in bold indicate that they meet the criteria; 'Nsnp' indicates the number of overlapped SNPs in two traits; 'PP.H0' indicates the posterior possibility of hypothesis 0; 'PP.H1' indicates the posterior possibility of hypothesis 1; 'PP.H2' indicates the posterior possibility of hypothesis 2; 'PP.H3' indicates the posterior possibility of hypothesis 3; 'PP.H4' indicates the posterior p…

## Sheet: Table S6
Table S6. Previously-reported genome-wide significant association of SNPs as genetic instruments of three putative plasma proteins
Protein	SNP (Discovery stage)	SNP (Replication stage)	GWAS ATLAS ID/ GWAS Catalog Accession	PMID	Citation	Year	Domain	Trait	P-value	N	EA	NEA	Population
CD2AP	rs13212790	rs13212790	3847	27863252	Astle et al. 2016	2016	Immunological	Immature fraction of reticulocytes (two-way meta)	1.39118e-17	130321	C	T	EUR
			3882	27863252	Astle et al. 2016	2016	Immunological	High light scatter reticulocyte count (three-way meta)	5.618e-17	170761	C	T	EUR
			3846	27863252	Astle et al. 2016	2016	Immunological	High light scatter reticulocyte count (two-way meta)	8.24064e-17	130517	C	T	EUR
			3883	27863252	Astle et al. 2016	2016	Immunological	Immature fraction of reticulocytes (three-way meta)	1.277e-16	170548	C	T	EUR
			3881	27863252	Astle et al. 2016	2016	Immunological	High light scatter percentage of red cells (three-way meta)	5.251e-16	170763	C	T	EUR
			3855	27863252	Astle et al. 2016	2016	Immunological	Mean platelet volume (two-way meta)	9.12422e-16	127230	T	C	EUR
			3845	27863252	Astle et al. 2016	2016	Immunological	High light scatter percentage of red cells (two-way meta)	1.75762e-15	130538	C	T	EUR
			3862	27863252	Astle et al. 2016	2016	Immunological	Platelet distribution width (two-way meta)	1.17226e-14	127171	T	C	EUR
			3891	27863252	Astle et al. 2016	2016	Immunological	Mean platelet volume (three-way meta)	3.073e-14	164454	T	C	EUR
			3901	27863252	Astle et al. 2016	2016	Immunological	Red cell distribution width (three-way meta)	7.58e-14	171529	T	C	EUR
			3898	27863252	Astle et al. 2016	2016	Immunological	Platelet distribution width (three-way meta)	2.653e-13	164433	T	C	EUR
			3187	31427789	Watanabe et al. 2019	2019	Skeletal	Standing height	8.761e-13	385748	C	T	EUR
			3865	27863252	Astle et al. 2016	2016	Immunological	Red cell distribution width (two-way meta)	4.90103e-12	131520	T	C	EUR
			3899	27863252	Astle et al. 2016	2016	Immunological	Platelet count (three-way meta)	1.212e-11	166066	C	T	EUR
			4091	29777097	Marioni et al. 2018	2018	Neurological	Proxy and clinically diagnosed Alzheimer's disease	1.397e-11	388324	C	T	EUR
			3902	27863252	Astle et al. 2016	2016	Immunological	Reticulocyte count (three-way meta)	1.695e-11	170641	C	T	EUR
			3903	27863252	Astle et al. 2016	2016	Immunological	Reticulocyte fraction of red cells (three-way meta)	6.67e-11	170690	C	T	EUR
			3863	27863252	Astle et al. 2016	2016	Immunological	Platelet count (two-way meta)	1.80815e-10	127127	C	T	EUR
			3866	27863252	Astle et al. 2016	2016	Immunological	Reticulocyte count (two-way meta)	2.80573e-10	130388	C	T	EUR
			3867	27863252	Astle et al. 2016	2016	Immunological	Reticulocyte fraction of red cells (two-way meta)	5.09643e-09	130404	C	T	EUR
			4094	30617256	Jansen et al. 2019	2019	Neurological	Proxy and clinically diagnosed Alzheimer's disease	1.19093e-08	455258	C	T	EUR
			3271	31427789	Watanabe et al. 2019	2019	Skeletal	Comparative height size at age 10	3.763e-08	380167	C	T	EUR
	rs55716297	rs55716297	NA	NA	NA	NA	NA	NA	NA	NA	NA	NA	NA
GRN	rs5848	rs5848	3855	27863252	Astle et al. 2016	2016	Immunological	Mean platelet volume (two-way meta)	5.45428e-26	127230	T	C	EUR
			3891	27863252	Astle et al. 2016	2016	Immunological	Mean platelet volume (three-way meta)	2.257e-25	164454	T	C	EUR
			3898	27863252	Astle et al. 2016	2016	Immunological	Platelet distribution width (three-way meta)	3.004e-13	164433	T	C	EUR
			3899	27863252	Astle et al. 2016	2016	Immunological	Platelet count (three-way meta)	6.167e-12	166066	C	T	EUR
			3862	27863252	Astle et al. 2016	2016	Immunological	Platelet distribution width (two-way meta)	1.42517e-11	127171	T	C	EUR
			3863	27863252	Astle et al. 2016	2016	Immunological	Platelet count (two-way meta)	3.19575e-11	127127	C	T	EUR
			4273	30846698	Dashti et al. 2019	2019	Psychiatric	Long sleep	5e-08	339926	C	T	EUR
			GCST90247801	34648354	Pietzner et al. 2021	2021	/	Granulins levels	7e-60	10708	T	C	EUR
			GCST90246766	34648354	Pietzner et al. 2021	2021	/	Complement C1q tumor necrosis factor-related protein 1 levels	3e-59	10708	T	C	EUR
			GCST90241317	29875488	Sun et al. 2018	2018	/	Granulins levels	8e-23	3301	T	C	EUR
			GCST90027158	35379992	Bellenguez et al. 2022	2022	/	Alzheimer's disease	2e-20	487511	T	C	EUR
			GCST90088852	35078996	Gudjonsson et al. 2022	2022	/	Serum levels of protein GRN	1e-19	5355	T	C	EUR
			GCST90426183	39528825	Western et al. 2024	2024	/	Granulins levels	1e-18	3506	T	C	EUR
			GCST90240765	29875488	Sun et al. 2018	2018	/	Complement C1q tumor necrosis factor-related protein 1 levels	1e-18	3301	T	C	EUR
			GCST005109	29186428	Tönjes et al. 2018	2018	/	Progranulin levels	5e-14	2811	T	C	EUR
			GCST90308732	37349795	Kang et al. 2023	2023	/	Cognitive domain scores for memory	4e-08	103796	/	/	EUR
			GCST006585	30072576	Emilsson et al. 2018	2018	/	Blood protein levels	5e-08	3200	C	T	EUR
BLNK	rs55769428	rs55769428	NA	NA	NA	NA	NA	NA	NA	NA	NA	NA	NA
Note: 'NA' indicates not avaliable; '/' indicates not applicable; 'N' indicates the sample size of the trait; 'EA' indicates the effect allele; 'NEA' indicates the other allele; 'EUR' indicates European.
1. Astle WJ, Elding H, Jiang T, Allen D, Ruklisa D, Mann AL, et al. The Allelic Landscape of Human Blood Cell Trait Variation and Links to Common Complex Disease. Cell. 2016 Nov 17;167(5):1415-1429.e19.
2. Watanabe K, Stringer S, Frei O, Umićević Mirkov M, de Leeuw C, Polderman TJC, et al. A global overview of pleiotropy and genetic architecture in complex traits. Nat Genet. 2019 Sep;51(9):1339–48.
3. Marioni RE, Harris SE, Zhang Q, McRae AF, Hagenaars SP, Hill WD, et al. GWAS on family history of Alzheimer’s disease. Transl Psychiatry. 2018 May 18;8:99.
4. Jansen IE, Savage JE, Watanabe K, Bryois J, Williams DM, Steinberg S, et al. Genome-wide meta-analysis identifies new loci and functional pathways influencing Alzheimer’s disease risk. Nature genetics. 2019 Jan 7;51(3):404.
5. Dashti HS, Jones SE, Wood AR, Lane JM, van Hees VT, Wang H, et al. Genome-wide association study identifies genetic loci for self-reported habitual sleep duration supported by accelerometer-derived estimates. Nat Commun. 2019 Mar 7;10:1100.
6. Pietzner M, Wheeler E, Carrasco-Zanini J, Cortes A, Koprulu M, Wörheide MA, et al. Mapping the proteo-genomic convergence of human diseases. Science. 2021 Nov 12;374(6569):eabj1541.
7. Sun BB, Maranville JC, Peters JE, Stacey D, Staley JR, Blackshaw J, et al. Genomic atlas of the human plasma proteome. Nature. 2018 Jun 1;558(7708):73–9.
8. Bellenguez C, Küçükali F, Jansen IE, Kleineidam L, Moreno-Grau S, Amin N, et al. New insights into the genetic etiology of Alzheimer’s disease and related dementias. Nat Genet. 2022 Apr;54(4):412–36.
9. Gudjonsson A, Gudmundsdottir V, Axelsson GT, Gudmundsson EF, Jonsson BG, Launer LJ, et al. A genome-wide association study of serum proteins reveals shared loci with common diseases. Nat Commun. 2022 Jan 25;13:480.
10. Western D, Timsina J, Wang L, Wang C, Yang C, Phillips B, et al. Proteogenomic analysis of human cerebrospinal fluid identifies neurologically relevant regulation and implicates causal proteins for Alzheimer’s disease. Nat Genet. 2024 Dec;56(12):2672–84.
11. Tönjes A, Scholz M, Krüger J, Krause K, Schleinitz D, Kirsten H, et al. Genome-wide meta-analysis identifies novel determinants of circulating serum progranulin. Human Molecular Genetics. 2018 Feb 1;27(3):546–58.
12. Kang M, Ang TFA, Devine SA, Sherva R, Mukherjee S, Trittschuh EH, et al. A genome-wide search for pleiotropy in more than 100,000 harmonized longitudinal cognitive domain scores. Mol Neurodegener. 2023 Jun 22;18:40.
13. Emilsson V, Ilkov M, Lamb JR, Finkel N, Gudmundsson EF, Pitts R, et al. Co-regulatory networks of human serum proteins link genetics to disease. Science. 2018 Aug 24;361(6404):769–73.

## Sheet: Table S7
Table S7. List of significant (P < 7.14×10-3 ) MR associations at transcriptomic level .
Exposure	Tissue	Outcome		Primary MR analyses (P < 7.14×10-3 )				Sensitivity analyses
			SNP	Method	Nsnp	OR(95%CI)	Pval	Q_pval (P > 0.05)	Steiger_direction	Steiger_pval	Egger_intercept_pval (P > 0.05)	MR.PRESSO.Global.Test.Pvalue (P > 0.05)
BLNK	Cortex_eQTL	AD	rs117567726	Wald ratio	1	1.16(1.09-1.23)	6.15661e-07	NA	TRUE	6.08756e-20	NA	NA
CD2AP	Blood_eQTL	AD	rs72868252	Wald ratio	1	1.10(0.97-1.24)	0.145795	NA	TRUE	1.30834e-55	NA	NA
	Cortex_eQTL	AD	rs1385742	Wald ratio	1	1.28(1.20-1.36)	3.99254e-13	NA	TRUE	3.06079e-15	NA	NA
GRN	Blood_eQTL	AD	rs114641762	Inverse variance weighted	2	0.98(0.90-1.06)	0.600546	0.315758	TRUE	8.08002e-122	NA	NA
			rs12451763
	Cortex_eQTL	AD	rs5848	Wald ratio	1	0.87(0.84-0.90)	2.19123e-12	NA	TRUE	1.94208e-53	NA	NA
	Cerebellum_eQTL	AD	rs5848	Wald ratio	1	0.87(0.84-0.90)	2.19123e-12	NA	TRUE	1.14018e-11	NA	NA
	Hippocampus_eQTL	AD	rs708382	Wald ratio	1	0.94(0.92-0.97)	1.15697e-05	NA	TRUE	5.5571e-09	NA	NA
LILRB2	Blood_eQTL	AD	rs12984962	Inverse variance weighted	2	0.85(0.71-1.03)	0.0958608	0.00802424	TRUE	2.53508e-137	NA	NA
			rs73055413
	Cortex_eQTL	AD	rs651279	Wald ratio	1	1.11(1.00-1.24)	0.0519499	NA	TRUE	6.0796e-12	NA	NA
PILRA	Blood_eQTL	AD	rs2005763	Wald ratio	1	1.76(1.47-2.10)	8.91811e-10	NA	TRUE	1.47175e-18	NA	NA
	Cortex_eQTL	AD	rs314336	Inverse variance weighted	2	1.00(0.94-1.06)	0.952122	0.00375054	TRUE	0	NA	NA
			rs61735533
	Cerebellum_eQTL	AD	rs113387325	Wald ratio	1	1.01(0.99-1.03)	0.389892	NA	TRUE	3.85833e-61	NA	NA
	Hippocampus_eQTL	AD	rs11771936	Wald ratio	1	1.01(0.98-1.04)	0.570505	NA	TRUE	1.6373e-08	NA	NA
	Basalganglia_eQTL	AD	rs112622797	Wald ratio	1	1.01(0.98-1.04)	0.554871	NA	TRUE	2.1515e-11	NA	NA
PILRB	Blood_eQTL	AD	rs142914789	Inverse variance weighted	5	1.02(0.94-1.11)	0.60783	9.46086e-10	TRUE	0	0.237393	NA
			rs149303786	MR Egger	5	0.90(0.75-1.08)	0.344148	3.87492e-06	/	/	/	/
			rs2734897	Weighted median	5	1.00(0.97-1.02)	0.789446	/	/	/	/	/
			rs67790667
			rs75655792
	Cortex_eQTL	AD	rs111344110	Wald ratio	1	1.00(0.99-1.02)	0.637531	NA	TRUE	0	NA	NA
	Cerebellum_eQTL	AD	rs113979344	Wald ratio	1	1.01(0.99-1.02)	0.554871	NA	TRUE	5.39075e-118	NA	NA
	Hippocampus_eQTL	AD	rs1636980	Wald ratio	1	1.00(0.98-1.02)	0.665238	NA	TRUE	2.61199e-25	NA	NA
	Basalganglia_eQTL	AD	rs76798830	Wald ratio	1	1.01(0.99-1.03)	0.561273	NA	TRUE	1.08329e-29	NA	NA
	Spinalcord_eQTL	AD	rs147248866	Wald ratio	1	1.00(0.98-1.02)	0.689157	NA	TRUE	3.03698e-13	NA	NA
SERPINF2	Blood_eQTL	AD	rs59409453	Inverse variance weighted	2	1.03(0.98-1.08)	0.302709	NA	TRUE	0	NA	NA
			rs73292928
	Cerebellum_eQTL	AD	rs8070192	Wald ratio	1	1.01(0.99-1.03)	0.312398	NA	TRUE	4.21643e-68	NA	NA
	Cortex_eQTL	AD	rs1045794	Wald ratio	1	1.01(0.99-1.03)	0.374672	NA	TRUE	1.70924e-188	NA	NA
Note: 'NA' indicates the result is not avaliable due to limited genetic variants after harmonization; '/' indicates the analysis is not applicable; Results highlighted in grey indicate that they do not meet the criteria.

## Sheet: Table S8
Table S8. Colocalization results of 7 validated protein-coding genes with AD (PP.H4 > 80%).
Gene	Tissue	Nsnp	PP.H0	PP.H1	PP.H2	PP.H3	PP.H4
BLNK	Cortex_eQTL	5929	0	0	0.0002	0.0333	0.9666
CD2AP	Blood_eQTL	6695	0	0	0	0.9984	0.0016
	Cortex_eQTL	6256	0	0	0	0.0193	0.9807
GRN	Blood_eQTL	5018	0	0	0	1	0
	Cortex_eQTL	4625	0	0	0	0	1
	Cerebellum_eQTL	4160	0	0	0	0	1
	Hippocampus_eQTL	3452	0	0.0004	0	0.0156	0.984
LILRB2	Blood_eQTL	8393	0	0	0.0003	0.2442	0.7555
	Cortex_eQTL	8353	0	0	0.0014	0.9986	0.0001
PILRA	Blood_eQTL	4169	0	0	0	0.9318	0.0682
	Cortex_eQTL	4237	0	0	0	1	0
	Cerebellum_eQTL	3794	0	0	0	1	0
	Hippocampus_eQTL	2928	0	0.0264	0	0.969	0.0046
	Basalganglia_eQTL	2995	0	0.0006	0	0.9993	0.0001
PILRB	Blood_eQTL	4094	0	0	0	1	0
	Cortex_eQTL	4179	0	0	0	1	0
	Cerebellum_eQTL	3738	0	0	0	1	0
	Hippocampus_eQTL	2877	0	0	0	1	0
	Basalganglia_eQTL	2943	0	0	0	1	0
	Spinalcord_eQTL	2897	0	0.0012	0	0.9987	0.0001
SERPINF2	Blood_eQTL	7544	0	0	0.1087	0.8904	0.0009
	Cortex_eQTL	7288	0	0	0.109	0.8902	0.0008
	Cerebellum_eQTL	6630	0	0	0.1096	0.8896	0.0008
Note: Results in bold indicate that they meet the criteria; 'Nsnp' indicates the number of overlapped SNPs in two traits; 'PP.H0' indicates the posterior possibility of hypothesis 0; 'PP.H1' indicates the posterior possibility of hypothesis 1; 'PP.H2' indicates the posterior possibility of hypothesis 2; 'PP.H3' indicates the posterior possibility of hypothesis 3; 'PP.H4' indicates the posterior p…

## Sheet: Table S9
Table S9. MR analysis results of replication in African ancestry.
Exposure	Outcome	Primary MR analyses				FDR (q < 0.05)	Sensitivity analyses
		Method	Nsnp	OR(95%CI)	Pval		Q_pval (P > 0.05)	Steiger_direction	Steiger_pval	Egger_intercept_pval (P > 0.05)	MR.PRESSO.Global.Test.Pvalue (P > 0.05)
PILRA	AD	Inverse variance weighted	2	0.98(0.88-1.10)	0.781181	0.997995	0.788674	TRUE	5.58272e-44	NA	NA
PILRB	AD	Wald ratio	1	0.99(0.88-1.11)	0.889688	0.997995	NA	TRUE	2.37119e-48	NA	NA
Note: 'NA' indicates the result is not avaliable due to limited genetic variants after harmonization; Results highlighted in grey indicate that they do not meet the criteria.

[truncated: 1 more sheets: Table S10]
